# Supplementary material for: Combined Treatment (Ultraviolet-C/Physapruin A) Enhances Antiproliferation and Oxidative-Stress-Associated Mechanism in Oral Cancer Cells
Source: Antioxidants (Basel). 2022 Nov 11;11(11):2227. doi: 10.3390/antiox11112227 (PMC9686797; doi:10.3390/antiox11112227)
Supplement: Supplementary file 1 [file antioxidants-11-02227-s001.zip]

Archive with 1 entries (1 files):
- antioxidants-1962535-supplementary.pdf
